# Supplementary material for: Electrode Cooling Effect on Out-Of-Phase Electrothermal Streaming in Rotating Electric Fields
Source: Micromachines (Basel). 2017 Nov 6;8(11):327. doi: 10.3390/mi8110327 (PMC6190253; doi:10.3390/mi8110327)
Supplement: Supplementary file 1 [file micromachines-08-00327-s001.zip]

Archive with 1 entries (1 files):
- micromachines-231880-supplementary.avi
